# Supplementary material for: Determinants of Midwifery Workforce Disaster Preparedness and Its Impact on the Continuity of Maternal Care: A Systematic Review
Source: Healthcare (Basel). 2026 May 28;14(11):1499. doi: 10.3390/healthcare14111499 (PMC13256163; doi:10.3390/healthcare14111499)
Supplement: Supplementary file 1 [file healthcare-14-01499-s001.zip]

Archive with 1 entries (1 files):
- healthcare-4277457-supplementary.pdf
